# Supplementary material for: Esperanza Window Traps for the collection of anthropophilic blackflies (Diptera: Simuliidae) in Uganda and Tanzania
Source: PLoS Negl Trop Dis. 2017 Jun 19;11(6):e0005688. doi: 10.1371/journal.pntd.0005688 (PMC5491316; doi:10.1371/journal.pntd.0005688)
Supplement: S1 Table — (XLSX) [file pntd.0005688.s003.xlsx]

## Sheet: 2015 UG
YEAR	COLL_DATE	COUNTRY	DISTRICT	LOCATION	TRAP_TYPE	TRAP_SITE	TOTAL_COUNT	PRESERVED	DAMNOSUM	BOVIS	OTHER	RAIN_HOURS
2015	2015-07-07	Uganda	Lamwo	Apyeta	EWT BG	1	69	69	0	69	0	0
2015	2015-07-09	Uganda	Lamwo	Apyeta	EWT BG	3	2	2	0	2	0	0
2015	2015-07-10	Uganda	Lamwo	Apyeta	EWT BG	2	13	13	0	13	0	0
2015	2015-07-07	Uganda	Lamwo	Apyeta	EWT Socks	3	3	3	0	3	0	0
2015	2015-07-09	Uganda	Lamwo	Apyeta	EWT Socks	2	0	0	0	0	0	0
2015	2015-07-10	Uganda	Lamwo	Apyeta	EWT Socks	1	5	5	1	4	0	0
2015	2015-07-07	Uganda	Lamwo	Apyeta	HLC	2	79	79	0	79	0	0
2015	2015-07-09	Uganda	Lamwo	Apyeta	HLC	1	94	94	0	94	0	0
2015	2015-07-10	Uganda	Lamwo	Apyeta	HLC	3	62	62	0	62	0	0
2015	2015-07-03	Uganda	Lamwo	Beyogoya	EWT BG	3	0	0	0	0	0	0
2015	2015-07-04	Uganda	Lamwo	Beyogoya	EWT BG	1	22	22	1	21	0	0
2015	2015-07-05	Uganda	Lamwo	Beyogoya	EWT BG	2	2	2	1	1	0	0
2015	2015-07-03	Uganda	Lamwo	Beyogoya	EWT Socks	2	5	5	0	5	0	0
2015	2015-07-04	Uganda	Lamwo	Beyogoya	EWT Socks	3	2	2	0	2	0	0
2015	2015-07-05	Uganda	Lamwo	Beyogoya	EWT Socks	1	19	19	1	18	0	0
2015	2015-07-03	Uganda	Lamwo	Beyogoya	HLC	1	99	99	3	96	0	0
2015	2015-07-04	Uganda	Lamwo	Beyogoya	HLC	2	7	7	0	7	0	0
2015	2015-07-05	Uganda	Lamwo	Beyogoya	HLC	3	23	23	0	23	0	0
2015	2015-07-20	Uganda	Moyo	Gwere Luzira	EWT BG	2	12	12	12	0	0	0
2015	2015-07-21	Uganda	Moyo	Gwere Luzira	EWT BG	3	59	59	59	0	0	0
2015	2015-07-22	Uganda	Moyo	Gwere Luzira	EWT BG	1	70	70	70	0	0	0
2015	2015-07-20	Uganda	Moyo	Gwere Luzira	EWT Socks	3	35	35	35	0	0	0
2015	2015-07-21	Uganda	Moyo	Gwere Luzira	EWT Socks	1	240	240	240	0	0	0
2015	2015-07-22	Uganda	Moyo	Gwere Luzira	EWT Socks	2	93	93	93	0	0	0
2015	2015-07-20	Uganda	Moyo	Gwere Luzira	HLC	1	56	56	56	0	0	0
2015	2015-07-21	Uganda	Moyo	Gwere Luzira	HLC	2	16	16	16	0	0	0
2015	2015-07-22	Uganda	Moyo	Gwere Luzira	HLC	3	185	185	185	0	0	0
2015	2015-07-16	Uganda	Moyo	Pamulu	EWT BG	1	176	176	173	0	3	0
2015	2015-07-17	Uganda	Moyo	Pamulu	EWT BG	3	52	52	51	0	1	0
2015	2015-07-18	Uganda	Moyo	Pamulu	EWT BG	2	61	61	61	0	0	2
2015	2015-07-16	Uganda	Moyo	Pamulu	EWT Socks	3	52	52	52	0	0	0
2015	2015-07-17	Uganda	Moyo	Pamulu	EWT Socks	2	134	134	133	0	1	0
2015	2015-07-18	Uganda	Moyo	Pamulu	EWT Socks	1	48	48	47	0	1	2
2015	2015-07-16	Uganda	Moyo	Pamulu	HLC	2	220	220	220	0	0	0
2015	2015-07-17	Uganda	Moyo	Pamulu	HLC	1	141	141	141	0	0	0
2015	2015-07-18	Uganda	Moyo	Pamulu	HLC	3	51	51	51	0	0	2
2015	2015-06-28	Uganda	Nwoya	Ayago Bridge	EWT BG	3	22	22	22	0	0	0
2015	2015-06-29	Uganda	Nwoya	Ayago Bridge	EWT BG	2	47	47	47	0	0	0
2015	2015-06-30	Uganda	Nwoya	Ayago Bridge	EWT BG	1	60	60	60	0	0	3
2015	2015-08-02	Uganda	Nwoya	Ayago Bridge	EWT BG	2	19	19	19	0	0	1
2015	2015-08-03	Uganda	Nwoya	Ayago Bridge	EWT BG	3	552	552	552	0	0	0
2015	2015-08-04	Uganda	Nwoya	Ayago Bridge	EWT BG	1	21	21	21	0	0	0
2015	2015-08-05	Uganda	Nwoya	Ayago Bridge	EWT BG	2	18	18	18	0	0	1
2015	2015-08-06	Uganda	Nwoya	Ayago Bridge	EWT BG	3	259	259	259	0	0	0
2015	2015-08-07	Uganda	Nwoya	Ayago Bridge	EWT BG	1	22	22	22	0	0	0
2015	2015-06-28	Uganda	Nwoya	Ayago Bridge	EWT Socks	2	150	150	150	0	0	0
2015	2015-06-29	Uganda	Nwoya	Ayago Bridge	EWT Socks	1	257	257	256	0	1	0
2015	2015-06-30	Uganda	Nwoya	Ayago Bridge	EWT Socks	3	112	112	112	0	0	3
2015	2015-08-02	Uganda	Nwoya	Ayago Bridge	EWT Socks	1	64	64	64	0	0	1
2015	2015-08-03	Uganda	Nwoya	Ayago Bridge	EWT Socks	2	36	36	36	0	0	0
2015	2015-08-04	Uganda	Nwoya	Ayago Bridge	EWT Socks	3	722	722	722	0	0	0
2015	2015-08-05	Uganda	Nwoya	Ayago Bridge	EWT Socks	1	63	63	63	0	0	1
2015	2015-08-06	Uganda	Nwoya	Ayago Bridge	EWT Socks	2	46	46	46	0	0	0
2015	2015-08-07	Uganda	Nwoya	Ayago Bridge	EWT Socks	3	344	344	344	0	0	0
2015	2015-06-28	Uganda	Nwoya	Ayago Bridge	HLC	1	316	316	316	0	0	0
2015	2015-06-29	Uganda	Nwoya	Ayago Bridge	HLC	3	32	32	32	0	0	0
2015	2015-06-30	Uganda	Nwoya	Ayago Bridge	HLC	2	71	71	71	0	0	3
2015	2015-08-02	Uganda	Nwoya	Ayago Bridge	HLC	3	362	362	362	0	0	1
2015	2015-08-03	Uganda	Nwoya	Ayago Bridge	HLC	1	20	20	20	0	0	0
2015	2015-08-04	Uganda	Nwoya	Ayago Bridge	HLC	2	157	157	157	0	0	0
2015	2015-08-05	Uganda	Nwoya	Ayago Bridge	HLC	3	90	90	90	0	0	1
2015	2015-08-06	Uganda	Nwoya	Ayago Bridge	HLC	1	72	72	72	0	0	0
2015	2015-08-07	Uganda	Nwoya	Ayago Bridge	HLC	2	28	28	28	0	0	0

## Sheet: 2016 TZ
YEAR	COLL_DATE	COUNTRY	DISTRICT	LOCATION	TRAP_TYPE	TRAP_SITE	TOTAL_COUNT	PRESERVED	DAMNOSUM	OTHER	RAIN_HOURS
2016	2016-06-10	Tanzania	Mahenge	Chikuti	EWT Black	3	16	16	13	3	0
2016	2016-06-11	Tanzania	Mahenge	Chikuti	EWT Black	1	49	49	44	5	0
2016	2016-06-13	Tanzania	Mahenge	Chikuti	EWT Black	2	26	26	25	1	0
2016	2016-06-14	Tanzania	Mahenge	Chikuti	EWT Black	1	24	24	22	2	0
2016	2016-06-15	Tanzania	Mahenge	Chikuti	EWT Black	2	20	20	20	0	0
2016	2016-06-16	Tanzania	Mahenge	Chikuti	EWT Black	3	7	7	6	1	0
2016	2016-06-17	Tanzania	Mahenge	Chikuti	EWT Black	3	5	5	1	4	0
2016	2016-06-18	Tanzania	Mahenge	Chikuti	EWT Black	2	43	43	39	4	0
2016	2016-06-20	Tanzania	Mahenge	Chikuti	EWT Black	1	36	36	32	4	0
2016	2016-06-21	Tanzania	Mahenge	Chikuti	EWT Black	3	7	7	7	0	0
2016	2016-06-22	Tanzania	Mahenge	Chikuti	EWT Black	2	95	95	81	14	0
2016	2016-06-23	Tanzania	Mahenge	Chikuti	EWT Black	1	58	58	45	13	0
2016	2016-06-24	Tanzania	Mahenge	Chikuti	EWT Black	1	17	17	13	4	0
2016	2016-06-25	Tanzania	Mahenge	Chikuti	EWT Black	2	8	8	8	0	0
2016	2016-06-27	Tanzania	Mahenge	Chikuti	EWT Black	3	6	6	4	2	0
2016	2016-06-10	Tanzania	Mahenge	Chikuti	EWT Blue	2	67	67	62	5	0
2016	2016-06-11	Tanzania	Mahenge	Chikuti	EWT Blue	3	44	44	22	22	0
2016	2016-06-13	Tanzania	Mahenge	Chikuti	EWT Blue	1	85	85	75	10	0
2016	2016-06-14	Tanzania	Mahenge	Chikuti	EWT Blue	2	63	63	62	1	0
2016	2016-06-15	Tanzania	Mahenge	Chikuti	EWT Blue	3	18	18	16	2	0
2016	2016-06-16	Tanzania	Mahenge	Chikuti	EWT Blue	1	2	2	2	0	0
2016	2016-06-17	Tanzania	Mahenge	Chikuti	EWT Blue	1	17	17	14	3	0
2016	2016-06-18	Tanzania	Mahenge	Chikuti	EWT Blue	3	4	4	3	1	0
2016	2016-06-20	Tanzania	Mahenge	Chikuti	EWT Blue	2	46	46	42	4	0
2016	2016-06-21	Tanzania	Mahenge	Chikuti	EWT Blue	2	20	20	16	4	0
2016	2016-06-22	Tanzania	Mahenge	Chikuti	EWT Blue	1	243	18	16	2	0
2016	2016-06-23	Tanzania	Mahenge	Chikuti	EWT Blue	3	19	19	11	8	0
2016	2016-06-24	Tanzania	Mahenge	Chikuti	EWT Blue	3	5	5	4	1	0
2016	2016-06-25	Tanzania	Mahenge	Chikuti	EWT Blue	1	13	13	12	1	0
2016	2016-06-27	Tanzania	Mahenge	Chikuti	EWT Blue	2	12	12	12	0	0
2016	2016-06-10	Tanzania	Mahenge	Chikuti	HLC	1	70	70	70	0	0
2016	2016-06-11	Tanzania	Mahenge	Chikuti	HLC	2	89	89	89	0	0
2016	2016-06-13	Tanzania	Mahenge	Chikuti	HLC	3	183	183	183	0	0
2016	2016-06-14	Tanzania	Mahenge	Chikuti	HLC	3	115	115	115	0	0
2016	2016-06-15	Tanzania	Mahenge	Chikuti	HLC	1	112	112	112	0	0
2016	2016-06-16	Tanzania	Mahenge	Chikuti	HLC	2	120	120	120	0	0
2016	2016-06-17	Tanzania	Mahenge	Chikuti	HLC	2	203	203	203	0	0
2016	2016-06-18	Tanzania	Mahenge	Chikuti	HLC	1	217	217	217	0	0
2016	2016-06-20	Tanzania	Mahenge	Chikuti	HLC	3	144	144	144	0	0
2016	2016-06-21	Tanzania	Mahenge	Chikuti	HLC	1	151	151	151	0	0
2016	2016-06-22	Tanzania	Mahenge	Chikuti	HLC	3	141	141	141	0	0
2016	2016-06-23	Tanzania	Mahenge	Chikuti	HLC	2	263	263	263	0	0
2016	2016-06-24	Tanzania	Mahenge	Chikuti	HLC	2	215	215	215	0	0
2016	2016-06-25	Tanzania	Mahenge	Chikuti	HLC	3	147	147	147	0	0
2016	2016-06-27	Tanzania	Mahenge	Chikuti	HLC	1	262	262	262	0	0

## Sheet: 2016 UG
YEAR	COLL_DATE	COUNTRY	DISTRICT	LOCATION	TRAP_TYPE	TRAP_SITE	TOTAL_COUNT	PRESERVED	DAMNOSUM	OTHER	RAIN_HOURS
2016	2016-09-15	Uganda	Nwoya	Ayago Bridge	EWT CO2+	1	431	249	246	3	0
2016	2016-09-15	Uganda	Nwoya	Ayago Bridge	EWT CO2-	2	644	145	145	0	0
2016	2016-09-16	Uganda	Nwoya	Ayago Bridge	EWT CO2+	2	1233	105	105	0	0
2016	2016-09-16	Uganda	Nwoya	Ayago Bridge	EWT CO2-	1	83	49	49	0	0
2016	2016-09-17	Uganda	Nwoya	Ayago Bridge	EWT CO2+	1	203	188	186	2	0
2016	2016-09-17	Uganda	Nwoya	Ayago Bridge	EWT CO2-	2	276	81	81	0	0
2016	2016-09-18	Uganda	Nwoya	Ayago Bridge	EWT CO2+	2	413	195	195	0	0
2016	2016-09-18	Uganda	Nwoya	Ayago Bridge	EWT CO2-	1	78	74	74	0	0
2016	2016-09-19	Uganda	Nwoya	Ayago Bridge	EWT CO2+	2	114	114	114	0	3
2016	2016-09-19	Uganda	Nwoya	Ayago Bridge	EWT CO2-	1	1	1	1	0	3

## Sheet: Distribution Data
YEAR	COLL_DATE	COUNTRY	DISTRICT	LOCATION	TRAP_TYPE	TRAP_SITE	ATTACH_SITE	TOTAL_COUNT	SPECIES
2016	2016-06-10	Tanzania	Mahenge	Chikuti	EWT Blue	2	A	13	All
2016	2016-06-10	Tanzania	Mahenge	Chikuti	EWT Blue	2	B	10	All
2016	2016-06-10	Tanzania	Mahenge	Chikuti	EWT Blue	2	C	9	All
2016	2016-06-10	Tanzania	Mahenge	Chikuti	EWT Blue	2	D	7	All
2016	2016-06-10	Tanzania	Mahenge	Chikuti	EWT Blue	2	E	9	All
2016	2016-06-10	Tanzania	Mahenge	Chikuti	EWT Blue	2	F	6	All
2016	2016-06-10	Tanzania	Mahenge	Chikuti	EWT Blue	2	G	9	All
2016	2016-06-10	Tanzania	Mahenge	Chikuti	EWT Blue	2	H	4	All
2016	2016-06-10	Tanzania	Mahenge	Chikuti	EWT Blue	2	I	1	All
2016	2016-06-10	Tanzania	Mahenge	Chikuti	EWT Black	3	A	2	All
2016	2016-06-10	Tanzania	Mahenge	Chikuti	EWT Black	3	B	1	All
2016	2016-06-10	Tanzania	Mahenge	Chikuti	EWT Black	3	C	2	All
2016	2016-06-10	Tanzania	Mahenge	Chikuti	EWT Black	3	D	1	All
2016	2016-06-10	Tanzania	Mahenge	Chikuti	EWT Black	3	E	2	All
2016	2016-06-10	Tanzania	Mahenge	Chikuti	EWT Black	3	F	3	All
2016	2016-06-10	Tanzania	Mahenge	Chikuti	EWT Black	3	G	0	All
2016	2016-06-10	Tanzania	Mahenge	Chikuti	EWT Black	3	H	4	All
2016	2016-06-10	Tanzania	Mahenge	Chikuti	EWT Black	3	I	1	All
2016	2016-06-11	Tanzania	Mahenge	Chikuti	EWT Blue	3	A	11	All
2016	2016-06-11	Tanzania	Mahenge	Chikuti	EWT Blue	3	B	6	All
2016	2016-06-11	Tanzania	Mahenge	Chikuti	EWT Blue	3	C	7	All
2016	2016-06-11	Tanzania	Mahenge	Chikuti	EWT Blue	3	D	6	All
2016	2016-06-11	Tanzania	Mahenge	Chikuti	EWT Blue	3	E	0	All
2016	2016-06-11	Tanzania	Mahenge	Chikuti	EWT Blue	3	F	1	All
2016	2016-06-11	Tanzania	Mahenge	Chikuti	EWT Blue	3	G	6	All
2016	2016-06-11	Tanzania	Mahenge	Chikuti	EWT Blue	3	H	3	All
2016	2016-06-11	Tanzania	Mahenge	Chikuti	EWT Blue	3	I	4	All
2016	2016-06-11	Tanzania	Mahenge	Chikuti	EWT Black	1	A	4	All
2016	2016-06-11	Tanzania	Mahenge	Chikuti	EWT Black	1	B	14	All
2016	2016-06-11	Tanzania	Mahenge	Chikuti	EWT Black	1	C	6	All
2016	2016-06-11	Tanzania	Mahenge	Chikuti	EWT Black	1	D	4	All
2016	2016-06-11	Tanzania	Mahenge	Chikuti	EWT Black	1	E	5	All
2016	2016-06-11	Tanzania	Mahenge	Chikuti	EWT Black	1	F	4	All
2016	2016-06-11	Tanzania	Mahenge	Chikuti	EWT Black	1	G	6	All
2016	2016-06-11	Tanzania	Mahenge	Chikuti	EWT Black	1	H	3	All
2016	2016-06-11	Tanzania	Mahenge	Chikuti	EWT Black	1	I	3	All
2016	2016-06-13	Tanzania	Mahenge	Chikuti	EWT Blue	1	A	10	All
2016	2016-06-13	Tanzania	Mahenge	Chikuti	EWT Blue	1	B	4	All
2016	2016-06-13	Tanzania	Mahenge	Chikuti	EWT Blue	1	C	14	All
2016	2016-06-13	Tanzania	Mahenge	Chikuti	EWT Blue	1	D	10	All
2016	2016-06-13	Tanzania	Mahenge	Chikuti	EWT Blue	1	E	6	All
2016	2016-06-13	Tanzania	Mahenge	Chikuti	EWT Blue	1	F	10	All
2016	2016-06-13	Tanzania	Mahenge	Chikuti	EWT Blue	1	G	13	All
2016	2016-06-13	Tanzania	Mahenge	Chikuti	EWT Blue	1	H	4	All
2016	2016-06-13	Tanzania	Mahenge	Chikuti	EWT Blue	1	I	14	All
2016	2016-06-13	Tanzania	Mahenge	Chikuti	EWT Black	2	A	3	All
2016	2016-06-13	Tanzania	Mahenge	Chikuti	EWT Black	2	B	1	All
2016	2016-06-13	Tanzania	Mahenge	Chikuti	EWT Black	2	C	1	All
2016	2016-06-13	Tanzania	Mahenge	Chikuti	EWT Black	2	D	5	All
2016	2016-06-13	Tanzania	Mahenge	Chikuti	EWT Black	2	E	4	All
2016	2016-06-13	Tanzania	Mahenge	Chikuti	EWT Black	2	F	4	All
2016	2016-06-13	Tanzania	Mahenge	Chikuti	EWT Black	2	G	2	All
2016	2016-06-13	Tanzania	Mahenge	Chikuti	EWT Black	2	H	4	All
2016	2016-06-13	Tanzania	Mahenge	Chikuti	EWT Black	2	I	2	All
2016	2016-06-14	Tanzania	Mahenge	Chikuti	EWT Blue	2	A	4	All
2016	2016-06-14	Tanzania	Mahenge	Chikuti	EWT Blue	2	B	3	All
2016	2016-06-14	Tanzania	Mahenge	Chikuti	EWT Blue	2	C	9	All
2016	2016-06-14	Tanzania	Mahenge	Chikuti	EWT Blue	2	D	10	All
2016	2016-06-14	Tanzania	Mahenge	Chikuti	EWT Blue	2	E	4	All
2016	2016-06-14	Tanzania	Mahenge	Chikuti	EWT Blue	2	F	10	All
2016	2016-06-14	Tanzania	Mahenge	Chikuti	EWT Blue	2	G	14	All
2016	2016-06-14	Tanzania	Mahenge	Chikuti	EWT Blue	2	H	2	All
2016	2016-06-14	Tanzania	Mahenge	Chikuti	EWT Blue	2	I	7	All
2016	2016-06-14	Tanzania	Mahenge	Chikuti	EWT Black	1	A	7	All
2016	2016-06-14	Tanzania	Mahenge	Chikuti	EWT Black	1	B	3	All
2016	2016-06-14	Tanzania	Mahenge	Chikuti	EWT Black	1	C	3	All
2016	2016-06-14	Tanzania	Mahenge	Chikuti	EWT Black	1	D	1	All
2016	2016-06-14	Tanzania	Mahenge	Chikuti	EWT Black	1	E	3	All
2016	2016-06-14	Tanzania	Mahenge	Chikuti	EWT Black	1	F	2	All
2016	2016-06-14	Tanzania	Mahenge	Chikuti	EWT Black	1	G	0	All
2016	2016-06-14	Tanzania	Mahenge	Chikuti	EWT Black	1	H	4	All
2016	2016-06-14	Tanzania	Mahenge	Chikuti	EWT Black	1	I	1	All
2016	2016-06-15	Tanzania	Mahenge	Chikuti	EWT Blue	3	A	1	All
2016	2016-06-15	Tanzania	Mahenge	Chikuti	EWT Blue	3	B	3	All
2016	2016-06-15	Tanzania	Mahenge	Chikuti	EWT Blue	3	C	4	All
2016	2016-06-15	Tanzania	Mahenge	Chikuti	EWT Blue	3	D	3	All
2016	2016-06-15	Tanzania	Mahenge	Chikuti	EWT Blue	3	E	0	All
2016	2016-06-15	Tanzania	Mahenge	Chikuti	EWT Blue	3	F	3	All
2016	2016-06-15	Tanzania	Mahenge	Chikuti	EWT Blue	3	G	1	All
2016	2016-06-15	Tanzania	Mahenge	Chikuti	EWT Blue	3	H	1	All
2016	2016-06-15	Tanzania	Mahenge	Chikuti	EWT Blue	3	I	2	All
2016	2016-06-15	Tanzania	Mahenge	Chikuti	EWT Black	2	A	0	All
2016	2016-06-15	Tanzania	Mahenge	Chikuti	EWT Black	2	B	1	All
2016	2016-06-15	Tanzania	Mahenge	Chikuti	EWT Black	2	C	2	All
2016	2016-06-15	Tanzania	Mahenge	Chikuti	EWT Black	2	D	7	All
2016	2016-06-15	Tanzania	Mahenge	Chikuti	EWT Black	2	E	2	All
2016	2016-06-15	Tanzania	Mahenge	Chikuti	EWT Black	2	F	1	All
2016	2016-06-15	Tanzania	Mahenge	Chikuti	EWT Black	2	G	5	All
2016	2016-06-15	Tanzania	Mahenge	Chikuti	EWT Black	2	H	2	All
2016	2016-06-15	Tanzania	Mahenge	Chikuti	EWT Black	2	I	0	All
2016	2016-06-16	Tanzania	Mahenge	Chikuti	EWT Blue	1	A	1	All
2016	2016-06-16	Tanzania	Mahenge	Chikuti	EWT Blue	1	B	1	All
2016	2016-06-16	Tanzania	Mahenge	Chikuti	EWT Blue	1	C	0	All
2016	2016-06-16	Tanzania	Mahenge	Chikuti	EWT Blue	1	D	0	All
2016	2016-06-16	Tanzania	Mahenge	Chikuti	EWT Blue	1	E	0	All
2016	2016-06-16	Tanzania	Mahenge	Chikuti	EWT Blue	1	F	0	All
2016	2016-06-16	Tanzania	Mahenge	Chikuti	EWT Blue	1	G	0	All
2016	2016-06-16	Tanzania	Mahenge	Chikuti	EWT Blue	1	H	0	All
2016	2016-06-16	Tanzania	Mahenge	Chikuti	EWT Blue	1	I	0	All
2016	2016-06-16	Tanzania	Mahenge	Chikuti	EWT Black	3	A	3	All
2016	2016-06-16	Tanzania	Mahenge	Chikuti	EWT Black	3	B	1	All
2016	2016-06-16	Tanzania	Mahenge	Chikuti	EWT Black	3	C	1	All
2016	2016-06-16	Tanzania	Mahenge	Chikuti	EWT Black	3	D	0	All
2016	2016-06-16	Tanzania	Mahenge	Chikuti	EWT Black	3	E	0	All
2016	2016-06-16	Tanzania	Mahenge	Chikuti	EWT Black	3	F	1	All
2016	2016-06-16	Tanzania	Mahenge	Chikuti	EWT Black	3	G	0	All
2016	2016-06-16	Tanzania	Mahenge	Chikuti	EWT Black	3	H	0	All
2016	2016-06-16	Tanzania	Mahenge	Chikuti	EWT Black	3	I	1	All
2016	2016-06-17	Tanzania	Mahenge	Chikuti	EWT Blue	1	A	4	All
2016	2016-06-17	Tanzania	Mahenge	Chikuti	EWT Blue	1	B	2	All
2016	2016-06-17	Tanzania	Mahenge	Chikuti	EWT Blue	1	C	3	All
2016	2016-06-17	Tanzania	Mahenge	Chikuti	EWT Blue	1	D	2	All
2016	2016-06-17	Tanzania	Mahenge	Chikuti	EWT Blue	1	E	0	All
2016	2016-06-17	Tanzania	Mahenge	Chikuti	EWT Blue	1	F	0	All
2016	2016-06-17	Tanzania	Mahenge	Chikuti	EWT Blue	1	G	1	All
2016	2016-06-17	Tanzania	Mahenge	Chikuti	EWT Blue	1	H	1	All
2016	2016-06-17	Tanzania	Mahenge	Chikuti	EWT Blue	1	I	4	All
2016	2016-06-17	Tanzania	Mahenge	Chikuti	EWT Black	3	A	3	All
2016	2016-06-17	Tanzania	Mahenge	Chikuti	EWT Black	3	B	0	All
2016	2016-06-17	Tanzania	Mahenge	Chikuti	EWT Black	3	C	1	All
2016	2016-06-17	Tanzania	Mahenge	Chikuti	EWT Black	3	D	0	All
2016	2016-06-17	Tanzania	Mahenge	Chikuti	EWT Black	3	E	0	All
2016	2016-06-17	Tanzania	Mahenge	Chikuti	EWT Black	3	F	0	All
2016	2016-06-17	Tanzania	Mahenge	Chikuti	EWT Black	3	G	0	All
2016	2016-06-17	Tanzania	Mahenge	Chikuti	EWT Black	3	H	1	All
2016	2016-06-17	Tanzania	Mahenge	Chikuti	EWT Black	3	I	0	All
2016	2016-06-18	Tanzania	Mahenge	Chikuti	EWT Blue	3	A	1	All
2016	2016-06-18	Tanzania	Mahenge	Chikuti	EWT Blue	3	B	2	All
2016	2016-06-18	Tanzania	Mahenge	Chikuti	EWT Blue	3	C	0	All
2016	2016-06-18	Tanzania	Mahenge	Chikuti	EWT Blue	3	D	0	All
2016	2016-06-18	Tanzania	Mahenge	Chikuti	EWT Blue	3	E	0	All
2016	2016-06-18	Tanzania	Mahenge	Chikuti	EWT Blue	3	F	0	All
2016	2016-06-18	Tanzania	Mahenge	Chikuti	EWT Blue	3	G	0	All
2016	2016-06-18	Tanzania	Mahenge	Chikuti	EWT Blue	3	H	0	All
2016	2016-06-18	Tanzania	Mahenge	Chikuti	EWT Blue	3	I	1	All
2016	2016-06-18	Tanzania	Mahenge	Chikuti	EWT Black	2	A	11	All
2016	2016-06-18	Tanzania	Mahenge	Chikuti	EWT Black	2	B	5	All
2016	2016-06-18	Tanzania	Mahenge	Chikuti	EWT Black	2	C	8	All
2016	2016-06-18	Tanzania	Mahenge	Chikuti	EWT Black	2	D	7	All
2016	2016-06-18	Tanzania	Mahenge	Chikuti	EWT Black	2	E	3	All
2016	2016-06-18	Tanzania	Mahenge	Chikuti	EWT Black	2	F	1	All
2016	2016-06-18	Tanzania	Mahenge	Chikuti	EWT Black	2	G	5	All
2016	2016-06-18	Tanzania	Mahenge	Chikuti	EWT Black	2	H	2	All
2016	2016-06-18	Tanzania	Mahenge	Chikuti	EWT Black	2	I	1	All
2016	2016-06-20	Tanzania	Mahenge	Chikuti	EWT Blue	2	A	23	All
2016	2016-06-20	Tanzania	Mahenge	Chikuti	EWT Blue	2	B	5	All
2016	2016-06-20	Tanzania	Mahenge	Chikuti	EWT Blue	2	C	10	All
2016	2016-06-20	Tanzania	Mahenge	Chikuti	EWT Blue	2	D	3	All
2016	2016-06-20	Tanzania	Mahenge	Chikuti	EWT Blue	2	E	1	All
2016	2016-06-20	Tanzania	Mahenge	Chikuti	EWT Blue	2	F	2	All
2016	2016-06-20	Tanzania	Mahenge	Chikuti	EWT Blue	2	G	1	All
2016	2016-06-20	Tanzania	Mahenge	Chikuti	EWT Blue	2	H	0	All
2016	2016-06-20	Tanzania	Mahenge	Chikuti	EWT Blue	2	I	1	All
2016	2016-06-20	Tanzania	Mahenge	Chikuti	EWT Black	1	A	7	All
2016	2016-06-20	Tanzania	Mahenge	Chikuti	EWT Black	1	B	7	All
2016	2016-06-20	Tanzania	Mahenge	Chikuti	EWT Black	1	C	10	All
2016	2016-06-20	Tanzania	Mahenge	Chikuti	EWT Black	1	D	3	All
2016	2016-06-20	Tanzania	Mahenge	Chikuti	EWT Black	1	E	2	All
2016	2016-06-20	Tanzania	Mahenge	Chikuti	EWT Black	1	F	1	All
2016	2016-06-20	Tanzania	Mahenge	Chikuti	EWT Black	1	G	2	All
2016	2016-06-20	Tanzania	Mahenge	Chikuti	EWT Black	1	H	1	All
2016	2016-06-20	Tanzania	Mahenge	Chikuti	EWT Black	1	I	3	All
2016	2016-06-21	Tanzania	Mahenge	Chikuti	EWT Blue	2	A	9	All
2016	2016-06-21	Tanzania	Mahenge	Chikuti	EWT Blue	2	B	3	All
2016	2016-06-21	Tanzania	Mahenge	Chikuti	EWT Blue	2	C	3	All
2016	2016-06-21	Tanzania	Mahenge	Chikuti	EWT Blue	2	D	0	All
2016	2016-06-21	Tanzania	Mahenge	Chikuti	EWT Blue	2	E	0	All
2016	2016-06-21	Tanzania	Mahenge	Chikuti	EWT Blue	2	F	1	All
2016	2016-06-21	Tanzania	Mahenge	Chikuti	EWT Blue	2	G	2	All
2016	2016-06-21	Tanzania	Mahenge	Chikuti	EWT Blue	2	H	0	All
2016	2016-06-21	Tanzania	Mahenge	Chikuti	EWT Blue	2	I	2	All
2016	2016-06-21	Tanzania	Mahenge	Chikuti	EWT Black	3	A	0	All
2016	2016-06-21	Tanzania	Mahenge	Chikuti	EWT Black	3	B	1	All
2016	2016-06-21	Tanzania	Mahenge	Chikuti	EWT Black	3	C	1	All
2016	2016-06-21	Tanzania	Mahenge	Chikuti	EWT Black	3	D	1	All
2016	2016-06-21	Tanzania	Mahenge	Chikuti	EWT Black	3	E	1	All
2016	2016-06-21	Tanzania	Mahenge	Chikuti	EWT Black	3	F	1	All
2016	2016-06-21	Tanzania	Mahenge	Chikuti	EWT Black	3	G	1	All
2016	2016-06-21	Tanzania	Mahenge	Chikuti	EWT Black	3	H	1	All
2016	2016-06-21	Tanzania	Mahenge	Chikuti	EWT Black	3	I	0	All
2016	2016-06-22	Tanzania	Mahenge	Chikuti	EWT Blue	1	A	87	All
2016	2016-06-22	Tanzania	Mahenge	Chikuti	EWT Blue	1	B	15	All
2016	2016-06-22	Tanzania	Mahenge	Chikuti	EWT Blue	1	C	90	All
2016	2016-06-22	Tanzania	Mahenge	Chikuti	EWT Blue	1	D	27	All
2016	2016-06-22	Tanzania	Mahenge	Chikuti	EWT Blue	1	E	3	All
2016	2016-06-22	Tanzania	Mahenge	Chikuti	EWT Blue	1	F	10	All
2016	2016-06-22	Tanzania	Mahenge	Chikuti	EWT Blue	1	G	10	All
2016	2016-06-22	Tanzania	Mahenge	Chikuti	EWT Blue	1	H	0	All
2016	2016-06-22	Tanzania	Mahenge	Chikuti	EWT Blue	1	I	1	All
2016	2016-06-22	Tanzania	Mahenge	Chikuti	EWT Black	2	A	26	All
2016	2016-06-22	Tanzania	Mahenge	Chikuti	EWT Black	2	B	12	All
2016	2016-06-22	Tanzania	Mahenge	Chikuti	EWT Black	2	C	35	All
2016	2016-06-22	Tanzania	Mahenge	Chikuti	EWT Black	2	D	7	All
2016	2016-06-22	Tanzania	Mahenge	Chikuti	EWT Black	2	E	2	All
2016	2016-06-22	Tanzania	Mahenge	Chikuti	EWT Black	2	F	7	All
2016	2016-06-22	Tanzania	Mahenge	Chikuti	EWT Black	2	G	0	All
2016	2016-06-22	Tanzania	Mahenge	Chikuti	EWT Black	2	H	2	All
2016	2016-06-22	Tanzania	Mahenge	Chikuti	EWT Black	2	I	4	All
2016	2016-06-23	Tanzania	Mahenge	Chikuti	EWT Blue	3	A	9	All
2016	2016-06-23	Tanzania	Mahenge	Chikuti	EWT Blue	3	B	2	All
2016	2016-06-23	Tanzania	Mahenge	Chikuti	EWT Blue	3	C	2	All
2016	2016-06-23	Tanzania	Mahenge	Chikuti	EWT Blue	3	D	3	All
2016	2016-06-23	Tanzania	Mahenge	Chikuti	EWT Blue	3	E	0	All
2016	2016-06-23	Tanzania	Mahenge	Chikuti	EWT Blue	3	F	0	All
2016	2016-06-23	Tanzania	Mahenge	Chikuti	EWT Blue	3	G	2	All
2016	2016-06-23	Tanzania	Mahenge	Chikuti	EWT Blue	3	H	0	All
2016	2016-06-23	Tanzania	Mahenge	Chikuti	EWT Blue	3	I	1	All
2016	2016-06-23	Tanzania	Mahenge	Chikuti	EWT Black	1	A	16	All
2016	2016-06-23	Tanzania	Mahenge	Chikuti	EWT Black	1	B	15	All
2016	2016-06-23	Tanzania	Mahenge	Chikuti	EWT Black	1	C	11	All
2016	2016-06-23	Tanzania	Mahenge	Chikuti	EWT Black	1	D	3	All
2016	2016-06-23	Tanzania	Mahenge	Chikuti	EWT Black	1	E	5	All
2016	2016-06-23	Tanzania	Mahenge	Chikuti	EWT Black	1	F	0	All
2016	2016-06-23	Tanzania	Mahenge	Chikuti	EWT Black	1	G	1	All
2016	2016-06-23	Tanzania	Mahenge	Chikuti	EWT Black	1	H	7	All
2016	2016-06-23	Tanzania	Mahenge	Chikuti	EWT Black	1	I	0	All
2016	2016-09-15	Uganda	Nwoya	Ayago Bridge	EWT CO2-	2	A	15	damnosum
2016	2016-09-15	Uganda	Nwoya	Ayago Bridge	EWT CO2-	2	B	3	damnosum
2016	2016-09-15	Uganda	Nwoya	Ayago Bridge	EWT CO2-	2	C	15	damnosum
2016	2016-09-15	Uganda	Nwoya	Ayago Bridge	EWT CO2-	2	D	36	damnosum
2016	2016-09-15	Uganda	Nwoya	Ayago Bridge	EWT CO2-	2	E	49	damnosum
2016	2016-09-15	Uganda	Nwoya	Ayago Bridge	EWT CO2-	2	F	67	damnosum
2016	2016-09-15	Uganda	Nwoya	Ayago Bridge	EWT CO2-	2	G	62	damnosum
2016	2016-09-15	Uganda	Nwoya	Ayago Bridge	EWT CO2-	2	H	218	damnosum
2016	2016-09-15	Uganda	Nwoya	Ayago Bridge	EWT CO2-	2	I	179	damnosum
2016	2016-09-16	Uganda	Nwoya	Ayago Bridge	EWT CO2-	2	A	0	damnosum
2016	2016-09-16	Uganda	Nwoya	Ayago Bridge	EWT CO2-	1	B	3	damnosum
2016	2016-09-16	Uganda	Nwoya	Ayago Bridge	EWT CO2-	1	C	2	damnosum
2016	2016-09-16	Uganda	Nwoya	Ayago Bridge	EWT CO2-	1	D	6	damnosum
2016	2016-09-16	Uganda	Nwoya	Ayago Bridge	EWT CO2-	1	E	11	damnosum
2016	2016-09-16	Uganda	Nwoya	Ayago Bridge	EWT CO2-	1	F	5	damnosum
2016	2016-09-16	Uganda	Nwoya	Ayago Bridge	EWT CO2-	1	G	20	damnosum
2016	2016-09-16	Uganda	Nwoya	Ayago Bridge	EWT CO2-	1	H	28	damnosum
2016	2016-09-16	Uganda	Nwoya	Ayago Bridge	EWT CO2-	1	I	8	damnosum
2016	2016-09-17	Uganda	Nwoya	Ayago Bridge	EWT CO2-	2	A	7	damnosum
2016	2016-09-17	Uganda	Nwoya	Ayago Bridge	EWT CO2-	2	B	13	damnosum
2016	2016-09-17	Uganda	Nwoya	Ayago Bridge	EWT CO2-	2	C	13	damnosum
2016	2016-09-17	Uganda	Nwoya	Ayago Bridge	EWT CO2-	2	D	21	damnosum
2016	2016-09-17	Uganda	Nwoya	Ayago Bridge	EWT CO2-	2	E	25	damnosum
2016	2016-09-17	Uganda	Nwoya	Ayago Bridge	EWT CO2-	2	F	37	damnosum
2016	2016-09-17	Uganda	Nwoya	Ayago Bridge	EWT CO2-	2	G	45	damnosum
2016	2016-09-17	Uganda	Nwoya	Ayago Bridge	EWT CO2-	2	H	73	damnosum
2016	2016-09-17	Uganda	Nwoya	Ayago Bridge	EWT CO2-	2	I	42	damnosum
2016	2016-09-18	Uganda	Nwoya	Ayago Bridge	EWT CO2-	1	A	6	damnosum
2016	2016-09-18	Uganda	Nwoya	Ayago Bridge	EWT CO2-	1	B	2	damnosum
2016	2016-09-18	Uganda	Nwoya	Ayago Bridge	EWT CO2-	1	C	0	damnosum
2016	2016-09-18	Uganda	Nwoya	Ayago Bridge	EWT CO2-	1	D	18	damnosum
2016	2016-09-18	Uganda	Nwoya	Ayago Bridge	EWT CO2-	1	E	1	damnosum
2016	2016-09-18	Uganda	Nwoya	Ayago Bridge	EWT CO2-	1	F	3	damnosum
2016	2016-09-18	Uganda	Nwoya	Ayago Bridge	EWT CO2-	1	G	29	damnosum
2016	2016-09-18	Uganda	Nwoya	Ayago Bridge	EWT CO2-	1	H	13	damnosum
2016	2016-09-18	Uganda	Nwoya	Ayago Bridge	EWT CO2-	1	I	6	damnosum
2016	2016-09-19	Uganda	Nwoya	Ayago Bridge	EWT CO2-	1	A	0	damnosum
2016	2016-09-19	Uganda	Nwoya	Ayago Bridge	EWT CO2-	1	B	0	damnosum
2016	2016-09-19	Uganda	Nwoya	Ayago Bridge	EWT CO2-	1	C	0	damnosum
2016	2016-09-19	Uganda	Nwoya	Ayago Bridge	EWT CO2-	1	D	0	damnosum
2016	2016-09-19	Uganda	Nwoya	Ayago Bridge	EWT CO2-	1	E	0	damnosum
2016	2016-09-19	Uganda	Nwoya	Ayago Bridge	EWT CO2-	1	F	0	damnosum
2016	2016-09-19	Uganda	Nwoya	Ayago Bridge	EWT CO2-	1	G	0	damnosum
2016	2016-09-19	Uganda	Nwoya	Ayago Bridge	EWT CO2-	1	H	1	damnosum
2016	2016-09-19	Uganda	Nwoya	Ayago Bridge	EWT CO2-	1	I	0	damnosum
2016	2016-09-15	Uganda	Nwoya	Ayago Bridge	EWT CO2+	1	A	33	damnosum
2016	2016-09-15	Uganda	Nwoya	Ayago Bridge	EWT CO2+	1	B	15	damnosum
2016	2016-09-15	Uganda	Nwoya	Ayago Bridge	EWT CO2+	1	C	12	damnosum
2016	2016-09-15	Uganda	Nwoya	Ayago Bridge	EWT CO2+	1	D	41	damnosum
2016	2016-09-15	Uganda	Nwoya	Ayago Bridge	EWT CO2+	1	E	32	damnosum
2016	2016-09-15	Uganda	Nwoya	Ayago Bridge	EWT CO2+	1	F	26	damnosum
2016	2016-09-15	Uganda	Nwoya	Ayago Bridge	EWT CO2+	1	G	96	damnosum
2016	2016-09-15	Uganda	Nwoya	Ayago Bridge	EWT CO2+	1	H	114	damnosum
2016	2016-09-15	Uganda	Nwoya	Ayago Bridge	EWT CO2+	1	I	62	damnosum
2016	2016-09-16	Uganda	Nwoya	Ayago Bridge	EWT CO2+	2	A	73	damnosum
2016	2016-09-16	Uganda	Nwoya	Ayago Bridge	EWT CO2+	2	B	42	damnosum
2016	2016-09-16	Uganda	Nwoya	Ayago Bridge	EWT CO2+	2	C	39	damnosum
2016	2016-09-16	Uganda	Nwoya	Ayago Bridge	EWT CO2+	2	D	142	damnosum
2016	2016-09-16	Uganda	Nwoya	Ayago Bridge	EWT CO2+	2	E	102	damnosum
2016	2016-09-16	Uganda	Nwoya	Ayago Bridge	EWT CO2+	2	F	65	damnosum
2016	2016-09-16	Uganda	Nwoya	Ayago Bridge	EWT CO2+	2	G	416	damnosum
2016	2016-09-16	Uganda	Nwoya	Ayago Bridge	EWT CO2+	2	H	274	damnosum
2016	2016-09-16	Uganda	Nwoya	Ayago Bridge	EWT CO2+	2	I	80	damnosum
2016	2016-09-17	Uganda	Nwoya	Ayago Bridge	EWT CO2+	1	A	18	damnosum
2016	2016-09-17	Uganda	Nwoya	Ayago Bridge	EWT CO2+	1	B	7	damnosum
2016	2016-09-17	Uganda	Nwoya	Ayago Bridge	EWT CO2+	1	C	10	damnosum
2016	2016-09-17	Uganda	Nwoya	Ayago Bridge	EWT CO2+	1	D	26	damnosum
2016	2016-09-17	Uganda	Nwoya	Ayago Bridge	EWT CO2+	1	E	10	damnosum
2016	2016-09-17	Uganda	Nwoya	Ayago Bridge	EWT CO2+	1	F	9	damnosum
2016	2016-09-17	Uganda	Nwoya	Ayago Bridge	EWT CO2+	1	G	54	damnosum
2016	2016-09-17	Uganda	Nwoya	Ayago Bridge	EWT CO2+	1	H	40	damnosum
2016	2016-09-17	Uganda	Nwoya	Ayago Bridge	EWT CO2+	1	I	29	damnosum
2016	2016-09-18	Uganda	Nwoya	Ayago Bridge	EWT CO2+	2	A	16	damnosum
2016	2016-09-18	Uganda	Nwoya	Ayago Bridge	EWT CO2+	2	B	13	damnosum
2016	2016-09-18	Uganda	Nwoya	Ayago Bridge	EWT CO2+	2	C	8	damnosum
2016	2016-09-18	Uganda	Nwoya	Ayago Bridge	EWT CO2+	2	D	41	damnosum
2016	2016-09-18	Uganda	Nwoya	Ayago Bridge	EWT CO2+	2	E	40	damnosum
2016	2016-09-18	Uganda	Nwoya	Ayago Bridge	EWT CO2+	2	F	19	damnosum
2016	2016-09-18	Uganda	Nwoya	Ayago Bridge	EWT CO2+	2	G	149	damnosum
2016	2016-09-18	Uganda	Nwoya	Ayago Bridge	EWT CO2+	2	H	103	damnosum
2016	2016-09-18	Uganda	Nwoya	Ayago Bridge	EWT CO2+	2	I	24	damnosum
2016	2016-09-19	Uganda	Nwoya	Ayago Bridge	EWT CO2+	2	A	4	damnosum
2016	2016-09-19	Uganda	Nwoya	Ayago Bridge	EWT CO2+	2	B	10	damnosum
2016	2016-09-19	Uganda	Nwoya	Ayago Bridge	EWT CO2+	2	C	4	damnosum
2016	2016-09-19	Uganda	Nwoya	Ayago Bridge	EWT CO2+	2	D	12	damnosum
2016	2016-09-19	Uganda	Nwoya	Ayago Bridge	EWT CO2+	2	E	18	damnosum
2016	2016-09-19	Uganda	Nwoya	Ayago Bridge	EWT CO2+	2	F	4	damnosum
2016	2016-09-19	Uganda	Nwoya	Ayago Bridge	EWT CO2+	2	G	16	damnosum
2016	2016-09-19	Uganda	Nwoya	Ayago Bridge	EWT CO2+	2	H	39	damnosum
2016	2016-09-19	Uganda	Nwoya	Ayago Bridge	EWT CO2+	2	I	7	damnosum
